# Supplementary material for: Regulation of S100A10 Gene Expression
Source: Biomolecules. 2021 Jul 2;11(7):974. doi: 10.3390/biom11070974 (PMC8301800; doi:10.3390/biom11070974)
Supplement: Supplementary file 1 [file biomolecules-11-00974-s001.zip]

Archive with 1 entries (1 files):
- biomolecules-1245542-supplementary.pdf
